# Supplementary material for: Dietary supplementation of alpha-lipoic acid mitigates the negative effects of heat stress in broilers
Source: PLoS One. 2021 Jul 26;16(7):e0254936. doi: 10.1371/journal.pone.0254936 (PMC8312949; doi:10.1371/journal.pone.0254936)
Supplement: S1 Data — (XLSX) [file pone.0254936.s001.xlsx]

## Sheet: Sheet1
BW (g/bird)	NHS	HS	HS+ALA
0	42.51 ± 1.14	43.12 ± 0.70	41.68 ± 0.41
7	113.8 ± 1.30	124.16 ± 6.01	124.21 ± 2.32
14	340.63 ± 9.37	365.25 ± 10.75	385.25 ± 9.68
21	709.29 ± 17.52	760.4 ± 15.54	783.4 ± 14.59
28	1207.29 ± 23.16	1147 ± 38.93	1226 ± 23.48
35	1971.04 ± 26.20	1596.25 ± 67.74	1723.8 ± 67.82
42	2673.68 ± 35.71	1848.85 ± 61.56	2084.58 ± 99
FCR
0-14	1.27 ± 0.05	1.27 ± 0.04	1.2 ± 0.03
14-21	1.36 ± 0.16	1.32 ± 0.03	1.3 ± 0.01
21-42	1.59 ± 0.03	1.88 ± 0.04	1.76 ± 0.05
ADG (g/day)
0-14	21.29 ± 0.73	23.01 ± 0.76	24.54 ± 1.05
14-21	52.67 ± 0.73	56.45 ± 1.89	56.88 ± 2.35
21-42	93.54 ± 1.30	51.83 ± 2.67	61.96 ± 4.87
ADFI (g/day)
0-14	26.88 ± 0.273	29.03 ± 0.35	29.47 ± 0.17
14-21	71.55 ± 1.68	74.32 ± 3.05	73.68 ± 0.97
21-42	148.18 ± 2.70	97.24 ± 3.98	108.58 ± 6.75
VH, µm	811.56 ± 40.95	604.14 ± 39.50	698.61 ± 30.56
CD, µm	110.2 ± 6.57	103.11 ± 6.51	101.15 ± 4.32
VH/CD	7.38 ± 0.18	5.87 ± 0.28	6.94 ± 0.52
villus surface area, µm^2	89188.72 ± 29786.23	66080.10 ± 10482.41	78226.3 ± 2564.52
VFA,µM/g	NHS	HS	LA
Acetate	42.17 ± 3.98	28.28 ± 4.53	68.08 ± 4.7
Propionate	6.89 ± 0.68	3.32 ± 0.84	7.14 ± 0.56
Butyrate	8.55 ± 0.86	6.62 ± 1.16	14.67 ± 1.44
Total VFA	59.17 ± 5.32	39.89 ± 6.4	91.82 ± 6.23
Lactobacillales	0.004847 ± 0.001423	0.002995 ± 0.000941	0.01607 ± 0.004368
Lactobacillaceae	0.000633 ± 0.000203	0.001222 ± 0.000957	0.008095 ± 0.002811
Lactobacillus	0.000633 ± 0.000203	0.0012215 ± 0.000957	0.0080945 ± 0.002811
